# Supplementary material for: Directing Min protein patterns with advective bulk flow
Source: Nat Commun. 2023 Jan 27;14:450. doi: 10.1038/s41467-023-35997-0 (PMC9883515; doi:10.1038/s41467-023-35997-0)
Supplement: Supplementary file 10 — Source Data [file 41467_2023_35997_MOESM10_ESM.xlsx]

## Sheet: Figure 2
Figure 2
	Experiment ID (as listed in tables S3 and S4)
Panel A	wt.10.1
Panel B	wt.2.1
Panel C	lp3.p05.1
Please consider the folder experiment_analysis.zip, available at:
Meindlhumer, Sabrina, Brauns, Fridtjof, Finžgar, Jernej Rudi, Kerssemakers, Jacob, Dekker, Cees, & Frey, Erwin.
https://doi.org/10.5281/zenodo.7339803
(2022). Data and supplementary files for: Directing Min protein patterns with advective bulk flow (2.0.0) [Data set]. Zenodo.
Data is provided as csv files, containing three columns
velocities (nm/s)
forward_wavevector_x
forward_wavevector_y
relevant for recreating the 2D histograms shown in the text.

## Sheet: Figure 4
Figure 4
	Experiment ID (as listed in tables S3 and S4)
Panel A	wt.5.2.A.00, wt.5.2.A.01, wt.5.2.A.02, wt.5.2.A.03
Panel B	wt.3.1
Panel C	wt.3.2
Panel D	wt.5.2
Panel E	wt.5.1
Panel F	wt.2.1, wt.3.1, wt.3.2, wt.5.2, wt.5.1, wt.10.1
Panel G	wt.2.1, wt.3.1, wt.3.2, wt.5.2, wt.5.1, wt.10.1

## Sheet: Figure 4B
Panel B	wt.3.1
	density (binning width 15°)
angle (rad)	no flow	0.19 mm/s	0.38 mm/s	0.57 mm/s
-3.01069	0.004973	0.00592345	0.00633454	0.00383205
-2.74889	0.00486266	0.0061943	0.00614416	0.00367029
-2.48709	0.00454058	0.00519145	0.00532784	0.0033149
-2.22529	0.00390883	0.00395467	0.00394193	0.00290515
-1.9635	0.0033824	0.00304064	0.00268947	0.00250879
-1.7017	0.00291482	0.00224796	0.00183946	0.00240728
-1.4399	0.00214932	0.0016937	0.00129864	0.00293547
-1.1781	0.00198318	0.00150142	0.00122092	0.00194191
-0.916298	0.00212164	0.00155672	0.00117355	0.00173942
-0.654498	0.00193661	0.00144395	0.00134595	0.00184517
-0.392699	0.00147497	0.00138657	0.0016063	0.00228649
-0.1309	0.00145442	0.00127582	0.00166339	0.00368322
0.1309	0.00156911	0.00124772	0.00165836	0.00423819
0.392699	0.0016905	0.00121578	0.00158968	0.00267901
0.654498	0.00178587	0.00126995	0.00151055	0.00237007
0.916298	0.00176994	0.00132871	0.00118729	0.00208032
1.1781	0.00200589	0.00127049	0.00108085	0.00195899
1.4399	0.00208669	0.00132792	0.00113059	0.00290977
1.7017	0.00237462	0.00182382	0.00171963	0.00221638
1.9635	0.00294699	0.00265431	0.00265793	0.00233412
2.22529	0.00331062	0.00386235	0.00380526	0.00273705
2.48709	0.00352241	0.00489783	0.00480895	0.00304936
2.74889	0.00370677	0.0050561	0.00529404	0.00334435
3.01069	0.00419482	0.00530102	0.00563737	0.00367891

## Sheet: Figure 4C
Panel C	wt.3.2
	density (binning width 15°)
angle (rad)	no flow	0.19 mm/s	0.38 mm/s
-3.01069	0.00145018	0.0016508	0.00117386
-2.74889	0.00158774	0.00164897	0.00106764
-2.48709	0.00182341	0.00165722	0.00104627
-2.22529	0.00202543	0.00166984	0.00091587
-1.9635	0.0022852	0.00184577	0.00092248
-1.7017	0.00249498	0.00195754	0.00118152
-1.4399	0.00240461	0.00262278	0.00161643
-1.1781	0.0034139	0.00368988	0.00257779
-0.916298	0.00379605	0.00379661	0.00338084
-0.654498	0.00460195	0.00373383	0.00506152
-0.392699	0.00518355	0.00440279	0.00699899
-0.1309	0.00463809	0.0047789	0.00783297
0.1309	0.00424759	0.00490318	0.00785223
0.392699	0.00427613	0.00478543	0.0065749
0.654498	0.00375788	0.00488745	0.00500458
0.916298	0.00332033	0.00388236	0.00368838
1.1781	0.00284047	0.00293883	0.00243895
1.4399	0.00237859	0.00211559	0.00137497
1.7017	0.00201375	0.00160225	0.00110595
1.9635	0.00184316	0.00137107	0.00091158
2.22529	0.00174541	0.00151317	0.00091904
2.48709	0.0015473	0.00158752	0.00096072
2.74889	0.00150415	0.00182457	0.00096346
3.01069	0.0014868	0.00180032	0.00109576

## Sheet: Figure 4D
Panel D	wt.5.2
	density (binning width 15°)
angle (rad)	no flow	0.2 mm/s	0.4 mm/s	0.6 mm/s
-3.01069	0.00362433	0.00484098	0.00422985	0.00319188
-2.74889	0.00359617	0.00569601	0.00507281	0.0029067
-2.48709	0.00324485	0.00572802	0.00476903	0.00233617
-2.22529	0.00306226	0.00480457	0.00430175	0.00212909
-1.9635	0.00285207	0.00388639	0.00390057	0.00250663
-1.7017	0.00242194	0.00311664	0.00352773	0.0032917
-1.4399	0.00207283	0.00184122	0.00321942	0.00929379
-1.1781	0.00208832	0.00126267	0.00156063	0.00307519
-0.916298	0.00221922	0.00097231	0.00102428	0.00126368
-0.654498	0.00212465	0.00068114	0.00072252	0.00104655
-0.392699	0.00209106	0.00057446	0.00060982	0.00115256
-0.1309	0.00226045	0.00060503	0.0006068	0.00183386
0.1309	0.00231109	0.00073062	0.00060189	0.00189911
0.392699	0.00221635	0.00065994	0.00060233	0.00141143
0.654498	0.00238036	0.00066742	0.00076212	0.00126162
0.916298	0.00265877	0.00092878	0.0010936	0.0014319
1.1781	0.00250483	0.00148285	0.00163379	0.00283373
1.4399	0.0024965	0.00201551	0.00255916	0.00664757
1.7017	0.00273259	0.00323362	0.00353138	0.00337715
1.9635	0.0031396	0.00411416	0.00415134	0.00295751
2.22529	0.00369039	0.00451109	0.00486743	0.0027042
2.48709	0.00390058	0.00489405	0.00484471	0.00247001
2.74889	0.00356648	0.00485553	0.00435803	0.00252943
3.01069	0.00341098	0.00456364	0.0041157	0.00311522

## Sheet: Figure 4E
Panel E	wt.5.1
	density (binning width 15°)
angle (rad)	no flow	0.14 mm/s	0.29 mm/s	0.44 mm/s
-3.01069	0.00374746	0.00236896	0.0027956	0.0050513
-2.74889	0.00336727	0.00245797	0.00326442	0.00537748
-2.48709	0.00288999	0.00238991	0.0033778	0.004884
-2.22529	0.00301125	0.00281803	0.00315285	0.00399735
-1.9635	0.00306115	0.00249825	0.00255555	0.00302927
-1.7017	0.00295699	0.00247962	0.00216939	0.00196065
-1.4399	0.0026589	0.00266101	0.00218588	0.00153673
-1.1781	0.00287135	0.00327671	0.00299907	0.00170093
-0.916298	0.00303296	0.0037327	0.00353256	0.00217302
-0.654498	0.00319999	0.00437451	0.0036341	0.0022459
-0.392699	0.00334462	0.00462486	0.00427986	0.00259576
-0.1309	0.00312226	0.00435531	0.00403552	0.00249352
0.1309	0.00265524	0.00356156	0.00363235	0.00252369
0.392699	0.00262716	0.00333756	0.00366649	0.00292475
0.654498	0.00232907	0.00312496	0.00342482	0.00222539
0.916298	0.00206648	0.00298126	0.00319058	0.00203331
1.1781	0.00216947	0.00209032	0.00174103	0.00168632
1.4399	0.00234712	0.00163494	0.00127992	0.00140668
1.7017	0.0023969	0.00193693	0.0014726	0.00162761
1.9635	0.00242757	0.0018835	0.00158853	0.00205013
2.22529	0.00247204	0.00185719	0.00197887	0.00259886
2.48709	0.00258057	0.00185734	0.00188337	0.00285106
2.74889	0.00258765	0.00201111	0.00235603	0.00341823
3.01069	0.00274324	0.00235216	0.00246946	0.00427471

## Sheet: Figure 4F
Panel 4F		wt.2.1
		E:D=2 (1.3)
	flow rate (mm/s)	0	0.21	0.42	0.63
	peak velocity (µm/min)	26.4	27.6	7.8	4.8
	FWHM velocity (µm/min)	8.4	15.6	5.4	8.4
		wt.3.1
		E:D=3 (2.1)
	flow rate (mm/s)	0	0.19	0.38	0.57
	peak velocity (µm/min)	36.6	34.8	14.4	7.8
	FWHM velocity (µm/min)	13.2	18.6	10.8	7.2
		wt.3.2
		E:D=3 (2.1)
	flow rate (mm/s)	0	0.19	0.38
	peak velocity (µm/min)	36	22.2	7.8
	FWHM velocity (µm/min)	15	24.6	7.8
		wt.5.2
		E:D=5 (3.6)
	flow rate (mm/s)	0	0.2	0.4	0.6
	peak velocity (µm/min)	42	18	12	7.8
	FWHM velocity (µm/min)	18	27	7.8	6.6
		wt.5.1
		E:D=5 (4.3)
	flow rate (mm/s)	0	0.14	0.29	0.44
	peak velocity (µm/min)	51	49.8	40.8	28.2
	FWHM velocity (µm/min)	18.6	29.4	31.8	22.8
		wt.10.1
		E:D=10
	flow rate (mm/s)	0	0.11	0.23
	peak velocity (µm/min)	63.6	69.6	66.6
	FWHM velocity (µm/min)	27.6	34.8	27.6

## Sheet: Figure 4G
Panel 4G		wt.2.1
		E:D=2 (1.3) - fractions (radii)
	flow rate (mm/s)	0	0.21	0.42	0.63
upstream	[+150, +210]	0.222933	0.0111835	0.0126733	0.045942
	[+210, +270]	0.168216	0.0136672	0.00997333	0.0193989
	[+270, +330]	0.131053	0.128763	0.0953771	0.103032
downstream	[-30, +30]	0.132105	0.677138	0.766969	0.713462
	[+30, +90]	0.150251	0.155009	0.105565	0.103526
	[+90, + 150]	0.195442	0.0142394	0.00944261	0.0146398
		wt.3.1
		E:D=3 (2.1) - fractions (radii)
	flow rate (mm/s)	0	0.19	0.38	0.57
upstream	[+150, +210]	0.266059	0.337123	0.351152	0.217884
	[+210, +270]	0.2212	0.216521	0.206981	0.167042
	[+270, +330]	0.122861	0.0929367	0.0755859	0.12693
downstream	[-30, +30]	0.092835	0.0768884	0.097766	0.193304
	[+30, +90]	0.114726	0.0779561	0.0736393	0.139787
	[+90, + 150]	0.18232	0.198575	0.194877	0.155054
		wt.3.2
		E:D=3 (2.1) - fractions (radii)
	flow rate (mm/s)	0	0.19	0.38
upstream	[+150, +210]	0.0904331	0.10387	0.0645107
	[+210, +270]	0.129435	0.106956	0.0609921
	[+270, +330]	0.213248	0.207647	0.189549
downstream	[-30, +30]	0.27518	0.283054	0.438886
	[+30, +90]	0.184459	0.207363	0.187603
	[+90, + 150]	0.107244	0.0911102	0.0584594
		wt.5.2
		E:D=5 (3.6) - fractions (radii)
	flow rate (mm/s)	0	0.2	0.4	0.6
upstream	[+150, +210]	0.212969	0.299343	0.266646	0.176149
	[+210, +270]	0.173717	0.263034	0.247486	0.153954
	[+270, +330]	0.127575	0.0713602	0.0979027	0.220188
downstream	[-30, +30]	0.133184	0.0385507	0.0363126	0.0944544
	[+30, +90]	0.150607	0.0764184	0.0907301	0.182622
	[+90, + 150]	0.201947	0.251294	0.260923	0.172633
		wt.5.1
		E:D=5 (4.3) - fractions (radii)
	flow rate (mm/s)	0	0.14	0.29	0.44
upstream	[+150, +210]	0.186684	0.137853	0.163283	0.271826
	[+210, +270]	0.178791	0.152787	0.168834	0.208069
	[+270, +330]	0.176448	0.210674	0.185274	0.114849
downstream	[-30, +30]	0.176239	0.238189	0.234213	0.158066
	[+30, +90]	0.133682	0.147472	0.144545	0.110276
	[+90, + 150]	0.148156	0.113024	0.10385	0.136915
		wt.10.1
		E:D=10 - fractions (radii)
	flow rate (mm/s)	0	0.11	0.23
upstream	[+150, +210]	0.129566	0.301112	0.372647
	[+210, +270]	0.169115	0.209823	0.222913
	[+270, +330]	0.165491	0.0963919	0.0631814
downstream	[-30, +30]	0.214691	0.0906574	0.0863553
	[+30, +90]	0.180689	0.091006	0.0551105
	[+90, + 150]	0.140448	0.21101	0.199793
